# Supplementary material for: Expression of Mutated BRAFV595E Kinase in Canine Carcinomas—An Immunohistochemical Study
Source: Vet Sci. 2024 Nov 20;11(11):584. doi: 10.3390/vetsci11110584 (PMC11598906; doi:10.3390/vetsci11110584)
Supplement: Supplementary file 1 [file vetsci-11-00584-s001.zip]

Archive with 1 entries (1 files):
- vetsci-3307804-supplementary.pdf
